# Supplementary material for: Galectin-3 shapes microglial phenotype through endogenous and exogenous mechanisms
Source: Front Cell Neurosci. 2025 Dec 18;19:1729776. doi: 10.3389/fncel.2025.1729776 (PMC12756361; doi:10.3389/fncel.2025.1729776)
Supplement: Supplementary file 2 [file Table_2.xlsx]

## Sheet: Fig. 2
	Accumulated distance
	ANOVA results				Multiple comparisons
	Source of Variation	% of total variation	P value		Tukey's multiple comparisons test	Mean diff,	95,00% CI of diff,	Below threshold?	Summary	Adjusted P Value
	Interaction	15.2	0.054		Control:WT vs. Control:Gal3KO	-4.37	-7,79 to -0,957	Yes	*	0.015
	Treatment	23.7	0.023		Control:WT vs. preGal3:WT	0.423	-2,99 to 3,84	No	ns	0.977
	Genotype	37.3	0.008		Control:WT vs. preGal3:Gal3KO	-0.545	-3,96 to 2,87	No	ns	0.954
					Control:Gal3KO vs. preGal3:WT	4.8	1,38 to 8,21	Yes	**	0.009
					Control:Gal3KO vs. preGal3:Gal3KO	3.83	0,412 to 7,24	Yes	*	0.029
					preGal3:WT vs. preGal3:Gal3KO	-0.968	-4,38 to 2,45	No	ns	0.801
	Displacement
	ANOVA results				Multiple comparisons
	Source of Variation	% of total variation	P value		Tukey's multiple comparisons test	Mean diff,	95,00% CI of diff,	Below threshold?	Summary	Adjusted P Value
	Interaction	1.74	0.585		Control:WT vs. Control:Gal3KO	-1.95	-4,31 to 0,403	No	ns	0.108
	Treatment	0.575	0.752		Control:WT vs. preGal3:WT	-0.126	-2,48 to 2,23	No	ns	0.998
	Genotype	54.6	0.013		Control:WT vs. preGal3:Gal3KO	-1.49	-3,84 to 0,868	No	ns	0.257
					Control:Gal3KO vs. preGal3:WT	1.83	-0,528 to 4,18	No	ns	0.138
					Control:Gal3KO vs. preGal3:Gal3KO	0.465	-1,89 to 2,82	No	ns	0.918
					preGal3:WT vs. preGal3:Gal3KO	-1.36	-3,72 to 0,994	No	ns	0.319
	Number of cells
	ANOVA results				Multiple comparisons
	Source of Variation	% of total variation	P value		Tukey's multiple comparisons test	Predicted (LS) Mean diff,	95,00% CI of diff,	Below threshold?	Summary	Adjusted P Value
	Interaction	5.48	0.1		Control:WT vs. Control:Gal3KO	-0.0995	-0,380 to 0,181	No	ns	0.781
	Treatment	3.64	0.178		Control:WT vs. preGal3:WT	-0.0229	-0,286 to 0,240	No	ns	0.996
	Genotype	0.209	0.744		Control:WT vs. preGal3:Gal3KO	0.125	-0,149 to 0,399	No	ns	0.621
					Control:Gal3KO vs. preGal3:WT	0.0766	-0,204 to 0,357	No	ns	0.886
					Control:Gal3KO vs. preGal3:Gal3KO	0.224	-0,0664 to 0,515	No	ns	0.183
					preGal3:WT vs. preGal3:Gal3KO	0.148	-0,126 to 0,422	No	ns	0.483
	LysoTracker particles
	ANOVA results				Multiple comparisons
	Source of Variation	% of total variation	P value		Tukey's multiple comparisons test	Mean diff,	95,00% CI of diff,	Below threshold?	Summary	Adjusted P Value
	Interaction	0.217	0.736		Control:WT vs. Control:Gal3KO	-0.00659	-0,0724 to 0,0593	No	ns	0.993
	Treatment	0.394	0.65		Control:WT vs. preGal3:WT	-0.00206	-0,0679 to 0,0638	No	ns	>0,999
	Genotype	0.966	0.478		Control:WT vs. preGal3:Gal3KO	-0.0205	-0,0864 to 0,0453	No	ns	0.841
					Control:Gal3KO vs. preGal3:WT	0.00453	-0,0613 to 0,0704	No	ns	0.998
					Control:Gal3KO vs. preGal3:Gal3KO	-0.0139	-0,0798 to 0,0519	No	ns	0.943
					preGal3:WT vs. preGal3:Gal3KO	-0.0185	-0,0843 to 0,0474	No	ns	0.879
	Cell area
	ANOVA results				Multiple comparisons
	Source of Variation	% of total variation	P value		Tukey's multiple comparisons test	Mean diff,	95,00% CI of diff,	Below threshold?	Summary	Adjusted P Value
	Interaction	0.378	0.526		Control:WT vs. Control:Gal3KO	-0.0657	-0,102 to -0,0293	Yes	****	<0,001
	Treatment	0.266	0.595		Control:WT vs. preGal3:WT	0.0114	-0,0250 to 0,0478	No	ns	0.84
	Genotype	51.1	<0,001		Control:WT vs. preGal3:Gal3KO	-0.0667	-0,103 to -0,0303	Yes	****	<0,001
					Control:Gal3KO vs. preGal3:WT	0.0771	0,0407 to 0,113	Yes	****	<0,001
					Control:Gal3KO vs. preGal3:Gal3KO	-0.000998	-0,0374 to 0,0354	No	ns	>0,999
					preGal3:WT vs. preGal3:Gal3KO	-0.0781	-0,114 to -0,0417	Yes	****	<0,001
	MitoTracker particles
	ANOVA results				Multiple comparisons
	Source of Variation	% of total variation	P value		Tukey's multiple comparisons test	Mean diff,	95,00% CI of diff,	Below threshold?	Summary	Adjusted P Value
	Interaction	0.419	0.6		Control:WT vs. Control:Gal3KO	-0.0824	-0,155 to -0,00996	Yes	*	0.02
	Treatment	0.146	0.757		Control:WT vs. preGal3:WT	-0.0162	-0,0886 to 0,0563	No	ns	0.934
	Genotype	21.1	<0,001		Control:WT vs. preGal3:Gal3KO	-0.0782	-0,151 to -0,00578	Yes	*	0.03
					Control:Gal3KO vs. preGal3:WT	0.0662	-0,00623 to 0,139	No	ns	0.085
					Control:Gal3KO vs. preGal3:Gal3KO	0.00418	-0,0683 to 0,0766	No	ns	0.999
					preGal3:WT vs. preGal3:Gal3KO	-0.062	-0,134 to 0,0104	No	ns	0.118
	MitoSox mean intensity in MitoTracker
	ANOVA results				Multiple comparisons
	Source of Variation	% of total variation	P value		Tukey's multiple comparisons test	Mean diff,	95,00% CI of diff,	Below threshold?	Summary	Adjusted P Value
	Interaction	0.606	0.396		Control:WT vs. Control:Gal3KO	-290	-527 to -52,3	Yes	*	0.016
	Treatment	61.8	<0,001		Control:WT vs. preGal3:WT	-453	-690 to -216	Yes	***	<0,001
	Genotype	28.2	<0,001		Control:WT vs. preGal3:Gal3KO	-842	-1080 to -605	Yes	****	<0,001
					Control:Gal3KO vs. preGal3:WT	-163	-401 to 73,9	No	ns	0.226
					Control:Gal3KO vs. preGal3:Gal3KO	-553	-790 to -315	Yes	****	<0,001
					preGal3:WT vs. preGal3:Gal3KO	-389	-627 to -152	Yes	**	0.002
	TOM20 particles
	ANOVA results				Multiple comparisons
	Source of Variation	% of total variation	P value		Tukey's multiple comparisons test	Mean diff,	95,00% CI of diff,	Below threshold?	Summary	Adjusted P Value
	Interaction	3.18	0.463		Control:WT vs. Control:Gal3KO	1.44	-4,86 to 7,74	No	ns	0.903
	Treatment	14.2	0.134		Control:WT vs. preGal3:WT	1.27	-5,03 to 7,57	No	ns	0.931
	Genotype	16.3	0.111		Control:WT vs. preGal3:Gal3KO	4.99	-1,31 to 11,3	No	ns	0.141
					Control:Gal3KO vs. preGal3:WT	-0.17	-6,47 to 6,13	No	ns	>0,999
					Control:Gal3KO vs. preGal3:Gal3KO	3.55	-2,75 to 9,85	No	ns	0.379
					preGal3:WT vs. preGal3:Gal3KO	3.72	-2,58 to 10,0	No	ns	0.341
	NDUFB8 particles per TOM20
	ANOVA results				Multiple comparisons
	Source of Variation	% of total variation	P value		Tukey's multiple comparisons test	Mean diff,	95,00% CI of diff,	Below threshold?	Summary	Adjusted P Value
	Interaction	0.868	0.626		Control:WT vs. Control:Gal3KO	-0.0446	-0,169 to 0,0796	No	ns	0.716
	Treatment	54	0.002		Control:WT vs. preGal3:WT	-0.132	-0,256 to -0,00738	Yes	*	0.037
	Genotype	3.51	0.334		Control:WT vs. preGal3:Gal3KO	-0.147	-0,271 to -0,0224	Yes	*	0.02
					Control:Gal3KO vs. preGal3:WT	-0.087	-0,211 to 0,0372	No	ns	0.214
					Control:Gal3KO vs. preGal3:Gal3KO	-0.102	-0,226 to 0,0222	No	ns	0.122
					preGal3:WT vs. preGal3:Gal3KO	-0.015	-0,139 to 0,109	No	ns	0.983

## Sheet: Fig. 3
	Zymosan particles per cell
	ANOVA results				Multiple comparisons
	Source of Variation	% of total variation	P value		Tukey's multiple comparisons test	Mean diff,	95,00% CI of diff,	Below threshold?	Summary	Adjusted P Value
	Interaction	4.27	0.327		Zymosan
	Treatment	13.3	0.045		WT vs. Gal3KO	-1.43	-2,63 to -0,221	Yes	*	0.023
	Genotype	50.2	<0,001
					Zymosan + preGal3 6h
					WT vs. Gal3KO	-2.48	-3,68 to -1,27	Yes	***	<0,001
					Zymosan + preGal3 24h
					WT vs. Gal3KO	-1.36	-2,56 to -0,150	Yes	*	0.03
					WT
					Zymosan vs. Zymosan + preGal3 6h	-0.533	-2,00 to 0,933	No	ns	0.631
					Zymosan vs. Zymosan + preGal3 24h	-0.286	-1,75 to 1,18	No	ns	0.873
					Zymosan + preGal3 6h vs. Zymosan + preGal3 24h	0.246	-1,22 to 1,71	No	ns	0.904
					Gal3KO
					Zymosan vs. Zymosan + preGal3 6h	-1.58	-3,05 to -0,115	Yes	*	0.033
					Zymosan vs. Zymosan + preGal3 24h	-0.215	-1,68 to 1,25	No	ns	0.926
					Zymosan + preGal3 6h vs. Zymosan + preGal3 24h	1.37	-0,100 to 2,83	No	ns	0.07
	Dextran particles per cell
	ANOVA results				Multiple comparisons
	Source of Variation	% of total variation	P value		Tukey's multiple comparisons test	Mean diff,	95,00% CI of diff,	Below threshold?	Summary	Adjusted P Value
	Interaction	12.9	0.168		Dextran
	Treatment	19.7	0.074		WT vs. Gal3KO	-1.19	-2,26 to -0,122	Yes	*	0.031
	Genotype	8.47	0.125
					Dextran + preGal3 6h
					WT vs. Gal3KO	-0.464	-1,53 to 0,603	No	ns	0.373
					Dextran + preGal3 24h
					WT vs. Gal3KO	0.238	-0,829 to 1,30	No	ns	0.645
					WT
					Dextran vs. Dextran + preGal3 6h	-1.02	-2,31 to 0,280	No	ns	0.141
					Dextran vs. Dextran + preGal3 24h	-1.55	-2,85 to -0,257	Yes	*	0.018
					Dextran + preGal3 6h vs. Dextran + preGal3 24h	-0.538	-1,83 to 0,759	No	ns	0.551
					Gal3KO
					Dextran vs. Dextran + preGal3 6h	-0.291	-1,59 to 1,01	No	ns	0.836
					Dextran vs. Dextran + preGal3 24h	-0.126	-1,42 to 1,17	No	ns	0.967
					Dextran + preGal3 6h vs. Dextran + preGal3 24h	0.164	-1,13 to 1,46	No	ns	0.944

## Sheet: Fig. 4
	MFI CD45
	ANOVA results				Multiple comparisons
	Source of Variation	% of total variation	P value		Tukey's multiple comparisons test	Predicted (LS) Mean diff,	95,00% CI of diff,	Below threshold?	Summary	Adjusted P Value
	Interaction	2.59	0.132		Control :WT vs. Control :Gal3KO	736	-143 to 1616	No	ns	0.109
	Treatment	83.9	<0,001		Control :WT vs. preGal3:WT	2087	1264 to 2910	Yes	****	<0,001
	Genotype	4.79	0.05		Control :WT vs. preGal3:Gal3KO	2200	1377 to 3023	Yes	****	<0,001
					Control :Gal3KO vs. preGal3:WT	1351	528 to 2174	Yes	**	0.002
					Control :Gal3KO vs. preGal3:Gal3KO	1463	640 to 2286	Yes	**	0.001
					preGal3:WT vs. preGal3:Gal3KO	113	-649 to 874	No	ns	0.968
	MFI CD11b
	ANOVA results				Multiple comparisons
	Source of Variation	% of total variation	P value		Control :WT vs. Control :Gal3KO	1060	824 to 1296	Yes	****	<0,001
	Interaction	4.33	0.004		Control :WT vs. preGal3:WT	484	263 to 704	Yes	***	<0,001
	Pretreatment	9.7	<0,001		Control :WT vs. preGal3:Gal3KO	1157	936 to 1377	Yes	****	<0,001
	Genotype	86.7	<0,001		Control :Gal3KO vs. preGal3:WT	-577	-798 to -356	Yes	****	<0,001
					Control :Gal3KO vs. preGal3:Gal3KO	96.3	-125 to 317	No	ns	0.564
					preGal3:WT vs. preGal3:Gal3KO	673	469 to 877	Yes	****	<0,001
	% cell covered by p47phox
	ANOVA results				Multiple comparisons
	Source of Variation	% of total variation	P value		Tukey's multiple comparisons test	Mean diff,	95,00% CI of diff,	Below threshold?	Summary	Adjusted P Value
	Interaction	24.6	0.001		Control:WT vs. Control:Gal3KO	0.0428	-0,0237 to 0,109	No	ns	0.269
	Treatment	1.49	0.298		Control:WT vs. preGal3:WT	-0.0899	-0,156 to -0,0234	Yes	**	0.009
	Genotype	62.5	<0,001		Control:WT vs. preGal3:Gal3KO	0.0971	0,0253 to 0,169	Yes	**	0.009
					Control:Gal3KO vs. preGal3:WT	-0.133	-0,199 to -0,0661	Yes	***	<0,001
					Control:Gal3KO vs. preGal3:Gal3KO	0.0543	-0,0175 to 0,126	No	ns	0.163
					preGal3:WT vs. preGal3:Gal3KO	0.187	0,115 to 0,259	Yes	****	<0,001
	TNFα in cell media
	ANOVA results				Multiple comparisons
	Source of Variation	% of total variation	P value		Tukey's multiple comparisons test	Mean diff,	95,00% CI of diff,	Below threshold?	Summary	Adjusted P Value
	Interaction	7.61	0.005		Control :WT vs. Control :Gal3KO	7.53	1,29 to 13,8	Yes	*	0.017
	Treatment	38.3	<0,001		Control :WT vs. preGal3:WT	-16.6	-22,9 to -10,4	Yes	****	<0,001
	Genotype	46.4	<0,001		Control :WT vs. preGal3:Gal3KO	1.17	-5,08 to 7,41	No	ns	0.943
					Control :Gal3KO vs. preGal3:WT	-24.2	-30,4 to -17,9	Yes	****	<0,001
					Control :Gal3KO vs. preGal3:Gal3KO	-6.37	-12,6 to -0,122	Yes	*	0.045
					preGal3:WT vs. preGal3:Gal3KO	17.8	11,5 to 24,0	Yes	****	<0,001
	TREM2/Actin
	ANOVA results				Multiple comparisons
	Source of Variation	% of total variation	P value		Tukey's multiple comparisons test	Mean diff,	95,00% CI of diff,	Below threshold?	Summary	Adjusted P Value
	Interaction	2.57	0.409		Control :WT vs. Control :Gal3KO	-0.277	-0,527 to -0,0276	Yes	*	0.028
	Treatment	4.43	0.283		Control :WT vs. PreGal3:WT	-0.118	-0,368 to 0,132	No	ns	0.523
	Genotype	50.9	0.002		Control :WT vs. PreGal3:Gal3KO	-0.293	-0,543 to -0,0436	Yes	*	0.02
					Control :Gal3KO vs. PreGal3:WT	0.16	-0,0901 to 0,410	No	ns	0.279
					Control :Gal3KO vs. PreGal3:Gal3KO	-0.016	-0,266 to 0,234	No	ns	0.997
					PreGal3:WT vs. PreGal3:Gal3KO	-0.176	-0,426 to 0,0741	No	ns	0.212
	TLR4/Actin
	ANOVA results				Multiple comparisons
	Source of Variation	% of total variation	P value		Tukey's multiple comparisons test	Predicted (LS) Mean diff,	95,00% CI of diff,	Below threshold?	Summary	Adjusted P Value
	Interaction	3.63	0.536
	Row Factor	3.62	0.536		Control :WT vs. Control :Gal3KO	-0.189	-0,833 to 0,455	No	ns	0.806
	Column Factor	3.48	0.544		Control :WT vs. PreGal3:WT	-0.191	-0,787 to 0,405	No	ns	0.764
					Control :WT vs. PreGal3:Gal3KO	-0.189	-0,833 to 0,455	No	ns	0.807
					Control :Gal3KO vs. PreGal3:WT	-0.00185	-0,646 to 0,642	No	ns	>0,999
					Control :Gal3KO vs. PreGal3:Gal3KO	0.000126	-0,688 to 0,689	No	ns	>0,999
					PreGal3:WT vs. PreGal3:Gal3KO	0.00197	-0,642 to 0,646	No	ns	>0,999
	CLEC7A/Actin
	ANOVA results				Multiple comparisons
	Source of Variation	% of total variation	P value		Tukey's multiple comparisons test	Predicted (LS) Mean diff,	95,00% CI of diff,	Below threshold?	Summary	Adjusted P Value
	Interaction	1.15	0.453		Control :WT vs. Control :Gal3KO	-0.415	-0,772 to -0,0591	Yes	*	0.023
	Treatment	6.51	0.096		Control :WT vs. PreGal3:WT	-0.0841	-0,440 to 0,272	No	ns	0.88
	Genotype	69.9	<0,001		Control :WT vs. PreGal3:Gal3KO	-0.622	-0,955 to -0,289	Yes	**	0.001
					Control :Gal3KO vs. PreGal3:WT	0.331	-0,0250 to 0,687	No	ns	0.07
					Control :Gal3KO vs. PreGal3:Gal3KO	-0.207	-0,540 to 0,127	No	ns	0.28
					PreGal3:WT vs. PreGal3:Gal3KO	-0.538	-0,871 to -0,205	Yes	**	0.003
	CLEC7A ELISA
	ANOVA results				Multiple comparisons
	Source of Variation	% of total variation	P value		Tukey's multiple comparisons test	Predicted (LS) Mean diff,	95,00% CI of diff,	Below threshold?	Summary	Adjusted P Value
	Interaction	2.27	0.377		Control:WT vs. Control:Gal3KO	-0.277	-0,512 to -0,0422	Yes	*	0.018
	Treatment	7.44	0.119		Control:WT vs. PreGal3:WT	0.042	-0,183 to 0,267	No	ns	0.95
	Genotype	42.8	0.001		Control:WT vs. PreGal3:Gal3KO	-0.131	-0,366 to 0,104	No	ns	0.41
					Control:Gal3KO vs. PreGal3:WT	0.319	0,0942 to 0,544	Yes	**	0.004
					Control:Gal3KO vs. PreGal3:Gal3KO	0.146	-0,0892 to 0,381	No	ns	0.324
					PreGal3:WT vs. PreGal3:Gal3KO	-0.173	-0,398 to 0,0516	No	ns	0.166
	% cell covered by pSyk
	ANOVA results				Multiple comparisons
	Source of Variation	% of total variation	P value		Tukey's multiple comparisons test	Predicted (LS) Mean diff,	95,00% CI of diff,	Below threshold?	Summary	Adjusted P Value
	Interaction	25.5	0.029		Control:WT vs. Control:Gal3KO	-0.244	-1,08 to 0,590	No	ns	0.82
	Treatment	17.8	0.061		Control:WT vs. preGal3:WT	-0.901	-1,73 to -0,0669	Yes	*	0.033
	Genotype	6.45	0.238		Control:WT vs. preGal3:Gal3KO	-0.163	-0,997 to 0,671	No	ns	0.936
					Control:Gal3KO vs. preGal3:WT	-0.657	-1,49 to 0,177	No	ns	0.144
					Control:Gal3KO vs. preGal3:Gal3KO	0.0809	-0,753 to 0,915	No	ns	0.991
					preGal3:WT vs. preGal3:Gal3KO	0.737	-0,0964 to 1,57	No	ns	0.09

## Sheet: Suppl. Fig. 1
	Wound healing
	ANOVA results				Multiple comparisons
	Source of Variation	% of total variation	P value		Tukey's multiple comparisons test	Mean diff,	95,00% CI of diff,	Below threshold?	Summary	Adjusted P Value
	Time x Treatment	0.955	0.319		1h
	Time	91.7	<0,001		Control vs. Gal3 pre-treat 24h	0.233	-26,1 to 26,6	No	ns	>0,999
	Treatment	3.31	0.049		Control vs. Gal3 co-treat	-3.83	-17,5 to 9,88	No	ns	0.613
	Subject	1.91	0.188		Gal3 pre-treat 24h vs. Gal3 co-treat	-4.06	-31,1 to 23,0	No	ns	0.8
					6h
					Control vs. Gal3 pre-treat 24h	-1.06	-48,2 to 46,0	No	ns	0.992
					Control vs. Gal3 co-treat	-13.3	-61,6 to 35,0	No	ns	0.429
					Gal3 pre-treat 24h vs. Gal3 co-treat	-12.2	-20,6 to -3,91	Yes	*	0.015
					24h
					Control vs. Gal3 pre-treat 24h	-3.55	-30,8 to 23,7	No	ns	0.806
					Control vs. Gal3 co-treat	-21.3	-49,5 to 6,90	No	ns	0.09
					Gal3 pre-treat 24h vs. Gal3 co-treat	-17.8	-44,3 to 8,78	No	ns	0.153

## Sheet: Suppl. Fig. 2
	Percentage of cells in G1, S and G2/M
	ANOVA results				Multiple comparisons
	Source of Variation	% of total variation	P value		Uncorrected Fisher's LSD	Mean diff,	95,00% CI of diff,	Below threshold?	Summary	Individual P Value
	Interaction	1.72	0.338		WT - Gal3KO
	Treatment	89.6	<0,001		G1	8.11	-5,74 to 22,0	No	ns	0.226
	Genotype	0.000632	0.977		S	-4.02	-17,9 to 9,83	No	ns	0.539
					G2/M	-3.76	-17,6 to 10,1	No	ns	0.565
	Cell shape
	ANOVA summary				Multiple comparisons
	F	3.38			Dunnet's multiple comparisons test	Mean diff,	95,00% CI of diff,	Below threshold?	Summary	Adjusted P Value
	P value	0.021			0 min vs. 10 min	0.0429	-0,0542 to 0,140	No	ns	0.669
	P value summary	*			0 min vs. 30 min	0.0977	0,000599 to 0,195	Yes	*	0.048
	Significant diff. among means (P < 0.05)?	Yes			0 min vs. 60 min	0.0732	-0,0239 to 0,170	No	ns	0.186
	R squared	0.597			0 min vs. 180 min	0.0928	-0,00430 to 0,190	No	ns	0.064
					0 min vs. 360 min	0.09	-0,00710 to 0,187	No	ns	0.075

## Sheet: Suppl. Fig. 3
	% Cell covered by p22phox
	ANOVA results				Multiple comparisons
	Source of Variation	% of total variation	P value		Tukey's multiple comparisons test	Predicted (LS) Mean diff,	95,00% CI of diff,	Below threshold?	Summary	Adjusted P Value
	Interaction	1.55	0.54		Control:WT vs. Control:Gal3KO	14.8	-5,94 to 35,6	No	ns	0.201
	Treatment	0.469	0.734		Control:WT vs. preGal3:WT	-1.41	-22,2 to 19,4	No	ns	0.997
	Genotype	51.3	0.003		Control:WT vs. preGal3:Gal3KO	19.7	-1,09 to 40,5	No	ns	0.065
					Control:Gal3KO vs. preGal3:WT	-16.3	-37,0 to 4,53	No	ns	0.147
					Control:Gal3KO vs. preGal3:Gal3KO	4.85	-15,9 to 25,6	No	ns	0.898
					preGal3:WT vs. preGal3:Gal3KO	21.1	0,314 to 41,9	Yes	*	0.046
	% Cell covered by p47phox-p22phox
	ANOVA results				Multiple comparisons
	Source of Variation	% of total variation	P value		Tukey's multiple comparisons test	Predicted (LS) Mean diff,	95,00% CI of diff,	Below threshold?	Summary	Adjusted P Value
	Interaction	0.161	0.868		Control:WT vs. Control:Gal3KO	-0.0739	-0,234 to 0,0865	No	ns	0.541
	Treatment	7.71	0.264		Control:WT vs. preGal3:WT	-0.0383	-0,199 to 0,122	No	ns	0.892
	Genotype	24.8	0.057		Control:WT vs. preGal3:Gal3KO	-0.125	-0,286 to 0,0353	No	ns	0.149
					Control:Gal3KO vs. preGal3:WT	0.0356	-0,125 to 0,196	No	ns	0.91
					Control:Gal3KO vs. preGal3:Gal3KO	-0.0513	-0,212 to 0,109	No	ns	0.78
					preGal3:WT vs. preGal3:Gal3KO	-0.0869	-0,247 to 0,0736	No	ns	0.411

## Sheet: Suppl. Fig. 4
	TNFα concentration after Gal3+Gal1
	ANOVA results				Multiple comparisons
	Source of Variation	% of total variation	P value		Tukey's multiple comparisons test	Mean diff,	95,00% CI of diff,	Below threshold?	Summary	Adjusted P Value
	Interaction	0.737	0.417		Gal1 -:Gal3 - vs. Gal1 -:Gal3 +	-666	-1041 to -290	Yes	***	<0,001
	Gal1 effect	41.2	<0,001		Gal1 -:Gal3 - vs. Gal1 + :Gal3 -	-637	-1012 to -262	Yes	**	0.001
	Gal3 effect	45.5	<0,001		Gal1 -:Gal3 - vs. Gal1 + :Gal3 +	-1152	-1528 to -777	Yes	****	<0,001
					Gal1 -:Gal3 + vs. Gal1 + :Gal3 -	28.8	-347 to 404	No	ns	0.996
					Gal1 -:Gal3 + vs. Gal1 + :Gal3 +	-487	-862 to -111	Yes	*	0.011
					Gal1 + :Gal3 - vs. Gal1 + :Gal3 +	-515	-891 to -140	Yes	**	0.007
	TNFα expression after Gal1
	ANOVA results				Multiple comparisons
	Source of Variation	% of total variation	P value		Šidák's multiple comparisons test	Mean diff,	95,00% CI of diff,	Below threshold?	Summary	Adjusted P Value
	Interaction	1.74	0.888		WT - Gal3KO
	Gal1 concentration	53.8	<0,001		0 μM Gal1	-0.955	-6,82 to 4,91	No	ns	0.998
	Genotype	1.16	0.296		0.5 μM Gal1	-0.208	-5,74 to 5,32	No	ns	>0,999
					1 μM Gal1	0.586	-5,28 to 6,45	No	ns	>0,999
					5 μM Gal1	-0.365	-6,55 to 5,82	No	ns	>0,999
					10 μM Gal1	-1.82	-8,00 to 4,36	No	ns	0.962
					25 μM Gal1	-2.75	-8,28 to 2,78	No	ns	0.69
	IL-1β expression after Gal1
	ANOVA results				Multiple comparisons
	Source of Variation	% of total variation	P value		Šidák's multiple comparisons test	Mean diff,	95,00% CI of diff,	Below threshold?	Summary	Adjusted P Value
	Interaction	6.21	0.446		WT - Gal3KO
	Gal1 concentration	33.5	<0,001		0 μM Gal1	-2.01	-32,0 to 28,0	No	ns	>0,999
	Genotype	0.321	0.619		0.5 μM Gal1	-0.3	-30,3 to 29,7	No	ns	>0,999
					1 μM Gal1	1.83	-30,0 to 33,6	No	ns	>0,999
					5 μM Gal1	-0.564	-30,6 to 29,4	No	ns	>0,999
					10 μM Gal1	10.8	-21,0 to 42,6	No	ns	0.927
					25 μM Gal1	-23.6	-55,4 to 8,27	No	ns	0.254
